# Supplementary material for: Aging clock based on nucleosome reorganisation derived from cell‐free DNA
Source: Aging Cell. 2024 Feb 9;23(5):e14100. doi: 10.1111/acel.14100 (PMC11113261; doi:10.1111/acel.14100)
Supplement: Supplementary file 2 — Tables S4–S6 [file ACEL-23-e14100-s001.xlsx]

## Sheet: S4. Gained nuc 100yo vs 25yo
Table S4. 100-bp genomic regions on chromosome 1 with increased nucleosome occupancy in 100 y.o. people vs 25 y.o. based on the Teo et al dataset
Chromosome	Coordinate
chr1	788400
chr1	807800
chr1	807900
chr1	852100
chr1	903200
chr1	914400
chr1	1021400
chr1	1211400
chr1	1215900
chr1	1370200
chr1	1412300
chr1	1468600
chr1	1747100
chr1	2012700
chr1	2027900
chr1	2041200
chr1	2041300
chr1	2120200
chr1	2255100
chr1	2501900
chr1	2503000
chr1	2503100
chr1	2577400
chr1	2938400
chr1	3015100
chr1	3039800
chr1	3389600
chr1	3412600
chr1	3517400
chr1	3591100
chr1	3705800
chr1	3717900
chr1	3788400
chr1	4122600
chr1	4264300
chr1	4441600
chr1	4515000
chr1	4555400
chr1	4757800
chr1	5889100
chr1	6154500
chr1	6249200
chr1	6417800
chr1	6430800
chr1	6522900
chr1	6807800
chr1	6850100
chr1	7661100
chr1	7700000
chr1	7763200
chr1	7975200
chr1	7997500
chr1	8003000
chr1	8035300
chr1	8099300
chr1	8195700
chr1	8284900
chr1	8318900
chr1	8580400
chr1	8649600
chr1	8710800
chr1	8720600
chr1	9248800
chr1	9285200
chr1	9368600
chr1	9538800
chr1	9555200
chr1	9662100
chr1	9706800
chr1	10452300
chr1	10660400
chr1	10700900
chr1	10749300
chr1	11110900
chr1	11118100
chr1	11486900
chr1	11525900
chr1	11688800
chr1	11836200
chr1	11841300
chr1	11956600
chr1	12006500
chr1	12006600
chr1	12104400
chr1	12112600
chr1	12335200
chr1	12351600
chr1	12590000
chr1	12647900
chr1	12659400
chr1	13801300
chr1	14276000
chr1	14627000
chr1	14635100
chr1	15025900
chr1	15048800
chr1	15370500
chr1	15533600
chr1	15975400
chr1	16042500
chr1	16217800
chr1	16230700
chr1	16320600
chr1	16585000
chr1	17667800
chr1	17703100
chr1	17714700
chr1	18456800
chr1	18688600
chr1	19199200
chr1	19377800
chr1	19403900
chr1	19658900
chr1	19706500
chr1	19800000
chr1	19912200
chr1	20145400
chr1	20887700
chr1	20971000
chr1	21045100
chr1	21580100
chr1	21626000
chr1	21626100
chr1	21660000
chr1	21908300
chr1	21913700
chr1	22030000
chr1	22646400
chr1	22648700
chr1	22964000
chr1	23176600
chr1	23430600
chr1	23466700
chr1	23610600
chr1	23650800
chr1	23748400
chr1	23779700
chr1	23808900
chr1	23995100
chr1	24029900
chr1	24243600
chr1	24421200
chr1	24496100
chr1	24518800
chr1	24971900
chr1	25225900
chr1	25291800
chr1	25292100
chr1	25445500
chr1	25673400
chr1	25939500
chr1	26023000
chr1	26127400
chr1	26192500
chr1	26853900
chr1	26951200
chr1	27024600
chr1	27126000
chr1	27328600
chr1	27371400
chr1	27376400
chr1	27945800
chr1	28037500
chr1	29007500
chr1	29067900
chr1	29081800
chr1	29128800
chr1	29694900
chr1	30192100
chr1	30646100
chr1	30785200
chr1	30906600
chr1	30956800
chr1	31034800
chr1	31377200
chr1	31401800
chr1	31544700
chr1	31931500
chr1	32164300
chr1	32258200
chr1	32301700
chr1	32311400
chr1	32522700
chr1	32616100
chr1	32687000
chr1	33019600
chr1	33079300
chr1	33143200
chr1	33231500
chr1	33236500
chr1	33571300
chr1	33817800
chr1	34394700
chr1	34517200
chr1	34565500
chr1	34806000
chr1	34896000
chr1	35179200
chr1	35608800
chr1	35611800
chr1	35733900
chr1	35949500
chr1	36154300
chr1	36337300
chr1	36363700
chr1	36839100
chr1	36862100
chr1	37035000
chr1	37285200
chr1	37706500
chr1	37725400
chr1	37787800
chr1	38149400
chr1	38337100
chr1	38776700
chr1	38895600
chr1	38996000
chr1	39815500
chr1	39878700
chr1	39963200
chr1	40139300
chr1	40582500
chr1	40769800
chr1	40887200
chr1	41250000
chr1	41260000
chr1	41342800
chr1	41487800
chr1	41567300
chr1	41764400
chr1	41770800
chr1	41770900
chr1	42175000
chr1	42574300
chr1	42740700
chr1	43340400
chr1	43759500
chr1	44015900
chr1	44401700
chr1	44488900
chr1	44678100
chr1	44859700
chr1	45053500
chr1	45119800
chr1	45167500
chr1	45253600
chr1	45853600
chr1	45962300
chr1	46068500
chr1	46649400
chr1	46714700
chr1	46743100
chr1	46755500
chr1	47071500
chr1	47089300
chr1	47098200
chr1	47128300
chr1	47284200
chr1	47286300
chr1	47642000
chr1	47734900
chr1	48177000
chr1	48429500
chr1	48473900
chr1	48873700
chr1	48913300
chr1	48975300
chr1	50955700
chr1	51015600
chr1	51364000
chr1	51660400
chr1	51660500
chr1	51680000
chr1	52018200
chr1	52065000
chr1	52373300
chr1	52858100
chr1	53470300
chr1	53587500
chr1	53643200
chr1	53701200
chr1	53947200
chr1	54142600
chr1	54153900
chr1	54774700
chr1	54877200
chr1	55554900
chr1	55650600
chr1	55685900
chr1	55792800
chr1	55950600
chr1	56670800
chr1	57248700
chr1	57393500
chr1	58531500
chr1	59006100
chr1	59463800
chr1	59890100
chr1	61370000
chr1	61863300
chr1	62447600
chr1	62547200
chr1	62664600
chr1	63832200
chr1	63915900
chr1	64829800
chr1	64903900
chr1	65206600
chr1	65747800
chr1	65784400
chr1	65986600
chr1	66634100
chr1	66751800
chr1	67032600
chr1	67076500
chr1	67215800
chr1	67541400
chr1	67644100
chr1	67814000
chr1	68994100
chr1	69313200
chr1	69918100
chr1	69918200
chr1	70052100
chr1	70310900
chr1	70376400
chr1	70916500
chr1	70931600
chr1	71211300
chr1	71430000
chr1	71723700
chr1	71881400
chr1	71999700
chr1	72008700
chr1	72893700
chr1	73402700
chr1	73676500
chr1	73817700
chr1	74456800
chr1	75590900
chr1	76163600
chr1	76164800
chr1	76450600
chr1	76502300
chr1	76761600
chr1	77173900
chr1	77215800
chr1	77507400
chr1	77544400
chr1	78053300
chr1	78136800
chr1	78707800
chr1	79648000
chr1	79802100
chr1	80239000
chr1	80378000
chr1	80913100
chr1	81034900
chr1	81926000
chr1	81969400
chr1	81981000
chr1	82727500
chr1	83424900
chr1	83669300
chr1	83894700
chr1	84084000
chr1	85750800
chr1	85763700
chr1	85852100
chr1	86551500
chr1	86609000
chr1	86834200
chr1	86937300
chr1	87077300
chr1	87296800
chr1	87373500
chr1	87411200
chr1	87828400
chr1	88095300
chr1	88212100
chr1	88518900
chr1	88912400
chr1	89137900
chr1	89750800
chr1	89780500
chr1	89958300
chr1	90055000
chr1	90542900
chr1	91228800
chr1	91357700
chr1	92232900
chr1	92354500
chr1	92612300
chr1	92930600
chr1	92956700
chr1	92976700
chr1	93032500
chr1	93233100
chr1	93361000
chr1	93404200
chr1	93783300
chr1	93802900
chr1	94682700
chr1	94880200
chr1	95377300
chr1	95768900
chr1	96572200
chr1	96660500
chr1	96864600
chr1	97489400
chr1	97489500
chr1	97527500
chr1	97732200
chr1	98540000
chr1	99334600
chr1	99544700
chr1	100095100
chr1	100310100
chr1	100364400
chr1	100411400
chr1	101092200
chr1	101576600
chr1	101587100
chr1	101738700
chr1	102230600
chr1	102524500
chr1	104490400
chr1	104883300
chr1	105819300
chr1	108308000
chr1	108330600
chr1	108386800
chr1	108753000
chr1	109208500
chr1	109804200
chr1	109828100
chr1	109843500
chr1	109890400
chr1	109920000
chr1	110051600
chr1	110077600
chr1	110989400
chr1	111055300
chr1	111158900
chr1	111178400
chr1	111357100
chr1	111588600
chr1	111828500
chr1	112279300
chr1	112349100
chr1	112469800
chr1	112527200
chr1	112527300
chr1	112926600
chr1	112993400
chr1	113090800
chr1	113660100
chr1	114251700
chr1	114678100
chr1	115003300
chr1	116203900
chr1	116519600
chr1	116635500
chr1	116669800
chr1	116752800
chr1	117051700
chr1	117579100
chr1	118188700
chr1	118819700
chr1	119341200
chr1	119465900
chr1	119523700
chr1	119525200
chr1	119525300
chr1	119699200
chr1	120111700
chr1	120471900
chr1	142672400
chr1	142707400
chr1	145465200
chr1	145502100
chr1	145533000
chr1	145634900
chr1	146583200
chr1	146638500
chr1	147115500
chr1	147189100
chr1	147243100
chr1	147306400
chr1	147352000
chr1	147791800
chr1	148823700
chr1	149954500
chr1	149965400
chr1	150199800
chr1	150226100
chr1	150429900
chr1	150566100
chr1	151293600
chr1	151834500
chr1	151926000
chr1	152025100
chr1	152139200
chr1	152151000
chr1	152398000
chr1	153506800
chr1	153530700
chr1	153619700
chr1	153675500
chr1	153680600
chr1	153710500
chr1	153744800
chr1	153778700
chr1	153948400
chr1	154447200
chr1	154484900
chr1	154519900
chr1	154758700
chr1	154817000
chr1	155325900
chr1	155371800
chr1	155702000
chr1	155829600
chr1	156082700
chr1	156089600
chr1	156179400
chr1	156391700
chr1	156688700
chr1	156810200
chr1	156875500
chr1	156875600
chr1	157060100
chr1	157060200
chr1	157076600
chr1	157078900
chr1	157819200
chr1	157932100
chr1	158667600
chr1	158898200
chr1	159844300
chr1	159915400
chr1	160221400
chr1	160494600
chr1	160600600
chr1	160939700
chr1	160951600
chr1	161500800
chr1	162217800
chr1	162804300
chr1	163084000
chr1	163361500
chr1	163822800
chr1	164009800
chr1	164204700
chr1	164286600
chr1	164349200
chr1	166378800
chr1	166513900
chr1	166542900
chr1	167409000
chr1	167646500
chr1	167851900
chr1	167932300
chr1	168293500
chr1	168594600
chr1	168731700
chr1	168841700
chr1	168911800
chr1	169024000
chr1	169389500
chr1	169910500
chr1	170167900
chr1	170643300
chr1	171470000
chr1	171596400
chr1	171741800
chr1	172152700
chr1	172290000
chr1	172558800
chr1	172688700
chr1	173015200
chr1	173265800
chr1	173388300
chr1	173719700
chr1	173863500
chr1	174352500
chr1	174443600
chr1	174552100
chr1	174952100
chr1	175033600
chr1	175071500
chr1	175075200
chr1	175696100
chr1	176881000
chr1	176953500
chr1	177320800
chr1	177501400
chr1	177869600
chr1	177884500
chr1	179190000
chr1	179237300
chr1	179881300
chr1	180368700
chr1	180672700
chr1	181074800
chr1	181088500
chr1	181129600
chr1	181515300
chr1	181601400
chr1	182489500
chr1	182765900
chr1	182787000
chr1	182887000
chr1	183066100
chr1	183310200
chr1	183935000
chr1	184149400
chr1	184608900
chr1	184609000
chr1	184759900
chr1	184856100
chr1	184911900
chr1	185103100
chr1	185633900
chr1	185919600
chr1	187827700
chr1	187962500
chr1	188761000
chr1	191799900
chr1	191865600
chr1	192113000
chr1	192127000
chr1	192330000
chr1	192587600
chr1	192791700
chr1	193027500
chr1	193094200
chr1	193255700
chr1	193567000
chr1	195020200
chr1	195561800
chr1	195584900
chr1	196017200
chr1	197131100
chr1	197704900
chr1	197779600
chr1	198442100
chr1	199105300
chr1	199196400
chr1	199661500
chr1	199674000
chr1	200009000
chr1	200164000
chr1	200186700
chr1	200946200
chr1	201156400
chr1	201177200
chr1	201386100
chr1	201864500
chr1	202023800
chr1	202293700
chr1	202439300
chr1	202503300
chr1	203167100
chr1	203541500
chr1	204043800
chr1	204329500
chr1	204430700
chr1	204618200
chr1	205313000
chr1	205611400
chr1	206236700
chr1	206635400
chr1	206934300
chr1	207104400
chr1	207381100
chr1	207766000
chr1	207766100
chr1	208060000
chr1	208290200
chr1	208413300
chr1	208661900
chr1	208971600
chr1	209942100
chr1	209979700
chr1	210006800
chr1	210032000
chr1	210192000
chr1	210534900
chr1	210670000
chr1	211078000
chr1	211343900
chr1	211365700
chr1	211366900
chr1	211501700
chr1	211613000
chr1	211613100
chr1	211974700
chr1	212183600
chr1	212183700
chr1	212209200
chr1	212424000
chr1	212525500
chr1	212643500
chr1	212799100
chr1	213024700
chr1	213359100
chr1	213938600
chr1	214422400
chr1	214606100
chr1	214654800
chr1	215366100
chr1	215705500
chr1	215786700
chr1	216032200
chr1	216825200
chr1	216897900
chr1	217299200
chr1	218180800
chr1	218375900
chr1	219240700
chr1	220001400
chr1	220771600
chr1	220936000
chr1	220945300
chr1	220945400
chr1	220962900
chr1	221190500
chr1	221279200
chr1	221346900
chr1	221610900
chr1	223186500
chr1	223238400
chr1	224085300
chr1	224267400
chr1	224732700
chr1	225657600
chr1	225894000
chr1	226138200
chr1	226289700
chr1	226342000
chr1	226586100
chr1	226843800
chr1	226998500
chr1	227148500
chr1	227261900
chr1	227330700
chr1	227815000
chr1	227906800
chr1	228103800
chr1	228129100
chr1	228372400
chr1	228393400
chr1	228499300
chr1	228561900
chr1	228649800
chr1	228972100
chr1	229408000
chr1	229465200
chr1	229636900
chr1	230398600
chr1	230454400
chr1	230808300
chr1	230915600
chr1	231363600
chr1	232090300
chr1	232276000
chr1	232863700
chr1	232863800
chr1	233002800
chr1	233073800
chr1	233082800
chr1	233853000
chr1	233898800
chr1	234206100
chr1	234569000
chr1	234724900
chr1	234975800
chr1	235174200
chr1	235404200
chr1	235680400
chr1	236092500
chr1	236479300
chr1	236548000
chr1	236871700
chr1	237112000
chr1	237444500
chr1	238708900
chr1	238809400
chr1	239701000
chr1	239716900
chr1	239755600
chr1	240766000
chr1	240766100
chr1	240926200
chr1	241209000
chr1	241563400
chr1	241592800
chr1	241949700
chr1	241974100
chr1	242227200
chr1	242645100
chr1	242898100
chr1	242920900
chr1	243146500
chr1	243788800
chr1	243803900
chr1	244210400
chr1	244341900
chr1	244365700
chr1	244472100
chr1	244686100
chr1	244790200
chr1	245116500
chr1	245211100
chr1	245218000
chr1	245235800
chr1	247216400
chr1	247412300
chr1	248873300
chr1	248902100

## Sheet: S5. Promoter gain nucs Teo chr1
Table S6. List of genes on chromosomes 1 which gained nucleosome in 100 y.o. vs 25 y.o. people based on the Teo et al dataset within +/-1000 bp from their transcription start site
SCNN1D
LINC01770
VWA1
ACTRT2
TNFRSF9
KIF17
C1QA
RUNX3
SELENON
TMEM234
EIF3I
KIAA1522
ZMYM4
SLFNL1
DMAP1
BEST4
ALG6
AMIGO1
SLC22A15
LOC101928977
GON4L
SYT11
IGSF9
RGS18
UCHL5
TROVE2
NA
PLEKHA6
TRAF3IP3
IRF6
DTL
INTS7
SNORA16B
MIR5008
MIR4666A
LYPD8

## Sheet: S6. Gained nuc >70yo vs <40yo
Table S6. Regions with increased nucleosome occupancy in >70 y.o. vs <40 y.o. people based on the dataset of Cristiano et al
Chromosome	Start	End
chr1	725200	725300
chr10	38813500	38813600
chr10	39087800	39087900
chr10	39101600	39101700
chr10	39106900	39107000
chr10	39107000	39107100
chr10	39143900	39144000
chr10	39150000	39150100
chr10	42357200	42357300
chr10	42357300	42357400
chr10	42359100	42359200
chr10	42365700	42365800
chr10	42365800	42365900
chr10	42374700	42374800
chr10	42809300	42809400
chr11	48939400	48939500
chr11	50691900	50692000
chr11	55020000	55020100
chr11	100335800	100335900
chr12	38063500	38063600
chr14	19055300	19055400
chr16	33888300	33888400
chr2	89872500	89872600
chr2	89872600	89872700
chr2	89874700	89874800
chr2	89875100	89875200
chr2	89875200	89875300
chr2	89878400	89878500
chr2	89879000	89879100
chr20	26034300	26034400
chr20	26264800	26264900
chr20	29805000	29805100
chr21	9894600	9894700
chr3	90498600	90498700
chr4	49141500	49141600
chr4	49148300	49148400
chr4	49152200	49152300
chr4	49155800	49155900
chr4	49634300	49634400
chr4	49637300	49637400
chr4	49637400	49637500
chr4	49646600	49646700
chr4	49652300	49652400
chr4	49652400	49652500
chr4	49652500	49652600
chr4	49652700	49652800
chr8	43780300	43780400
chr8	43780400	43780500
